# Supplementary material for: An Optimized CoBRA Method for the Microfluidic Electrophoresis Detection of Breast Cancer Associated RASSF1 Methylation
Source: BioTech (Basel). 2023 Jan 9;12(1):7. doi: 10.3390/biotech12010007 (PMC9844460; doi:10.3390/biotech12010007)
Supplement: Supplementary file 1 [file biotech-12-00007-s001.zip]

Archive with 1 entries (1 files):
- biotech-2116196-supplementary.pdf
